# Supplementary material for: Medicinal Plants Recommended by the World Health Organization: DNA Barcode Identification Associated with Chemical Analyses Guarantees Their Quality
Source: PLoS One. 2015 May 15;10(5):e0127866. doi: 10.1371/journal.pone.0127866 (PMC4433216; doi:10.1371/journal.pone.0127866)
Supplement: S1 Table — (XLSX) [file pone.0127866.s041.xlsx]

## Sheet: Hamamelis
S1 Table: Barcode identification, acession number and percentual of similiraty between the samples and the identified species on the Barcode of life Database or GenBank
Sample no	Vernacular namea	Putative scientific nameb	matK BOLD			rbcL BOLD			ITS2 Genbank
			BOLD Records	Top Hit*	Similarity	BOLD records	Top Hit*	Similarity	GenBank records	Top Hit*	Identity
Sample 01	Hamamelis	Hamamelis virginiana	-	Hamamelis spp.	100	GBVG2170-11	Hamamelis virginiana	99.78	-	-	-
Sample 02	Hamamelis	Hamamelis virginiana	-	Betula spp	98.2	-	Betula spp.	99.11	-	Betula spp.	100
Sample 03	Hamamelis	Hamamelis virginiana	-	Hamamelis spp.	100	GBVG2170-11	Hamamelis virginiana	99.78	-	Hamamelis spp.	99
Sample 04	Hamamelis	Hamamelis virginiana	-	-	-	GBVG2170-11	Hamamelis virginiana	99.78	-	-	-
Sample 05	Hamamelis	Hamamelis virginiana	-	-	-	GBVG2170-11	Hamamelis virginiana	99.78	-	Hamamelis spp.	99
Sample 06	Hamamelis	Hamamelis virginiana	-	Hamamelis spp.	99.84	GBVG2170-11	Hamamelis virginiana	99.78	-	-	-
Sample 07	Hamamelis	Hamamelis virginiana	-	Tilia spp.	99.67	-	Malvaceae	100	-	Tilia spp.	97
Sample 08	Hamamelis	Hamamelis virginiana	-	Solanum spp.	98.87	-	Solanum spp.	100	-	-	-
Sample 09	Hamamelis	Hamamelis virginiana	-	-	-	-	Asteraceae	96.43	-	-	-
Sample 10	Hamamelis	Hamamelis virginiana	-	Hamamelis spp.	99.84	GBVG2170-11	Hamamelis virginiana	99.78	-	-	-
Sample 11	Hamamelis	Hamamelis virginiana	-	Hamamelis spp.	99.68	GBVG2141-11	Fortunearia sinensis	98.66	-	-	-
Sample 12	Hamamelis	Hamamelis virginiana	-	Hamamelis spp.	100	GBVG2170-11	Hamamelis virginiana	99.33	-	-	-
Sample 13	Hamamelis	Hamamelis virginiana	-	Hamamelis spp.	99.84	GBVG2170-11	Hamamelis virginiana	99.78	-	Hamamelis spp.	99
Sample 14	Hamamelis	Hamamelis virginiana	-	Hamamelis spp.	100	GBVG2170-11	Hamamelis virginiana	99.78	-	Hamamelis spp.	99
Sample 15	Hamamelis	Hamamelis virginiana	-	Hamamelis spp.	100	GBVG2170-11	Hamamelis virginiana	99.78	-	Hamamelis spp.	99
Sample 16	Hamamelis	Hamamelis virginiana	-	Lantana spp.	100	-	Lantana spp.	100	-	-	-
Sample 17	Hamamelis	Hamamelis virginiana	-	-	-	-	Lantana spp.	99.78	-	-	-
Sample 18	Hamamelis	Hamamelis virginiana	-	-	-	-	Fabaceae	97.77	-	-	-
Sample 19	Hamamelis	Hamamelis virginiana	-	-	-	-	Magnoliopsida	97.32	-	Linum spp.	93
Sample 20	Hamamelis	Hamamelis virginiana	-	Hamamelis spp.	100	GBVG2170-11	Hamamelis virginiana	99.78	-	Hamamelis spp.	99
Sample 21	Hamamelis	Hamamelis virginiana	-	Hamamelis spp.	100	GBVG2170-11	Hamamelis virginiana	99.78	-	Hamamelis spp.	99
Sample 22	Hamamelis	Hamamelis virginiana	-	Persicaria spp.	99.34	-	Fabaceae	97.32	-	Persicaria spp.	99
Sample 23	Hamamelis	Hamamelis virginiana	-	-	-	GBVW3122-13	Sterculia urens	100	-	Magnoliopsida	100
Sample 24	Hamamelis	Hamamelis virginiana	-	-	-	GBVW3122-13	Sterculia urens	100	-	Magnoliopsida	100
Sample 25	Hamamelis	Hamamelis virginiana	-	-	-	-	Fabaceae	97.32	-	-	-
Sample 26	Hamamelis	Hamamelis virginiana	-	-	-	-	Fabaceae	96.41	-	Persicaria spp.	99
Sample 27	Hamamelis	Hamamelis virginiana	-	Hamamelis spp.	100	GBVG2170-11	Hamamelis virginiana	99.78	-	Hamamelis spp.	99
Sample 28	Hamamelis	Hamamelis virginiana	-	Hamamelis spp.	100	GBVG2170-11	Hamamelis virginiana	99.78	-	Hamamelis spp.	99
Sample 29	Hamamelis	Hamamelis virginiana	-	-	-	GBVG2170-11	Hamamelis virginiana	99.78	-	Hamamelis spp.	99
Sample 30	Hamamelis	Hamamelis virginiana	-	-	-	MHPAD3487-10	Byrsonimia crassifolia	99.78	-	-	-
Sample 31	Hamamelis	Hamamelis virginiana	-	-	-	GBVG2170-11	Hamamelis virginiana	99.78	-	-	-
Sample 32	Hamamelis	Hamamelis virginiana	-	Euphorbiaceae	96.37	GBVW3122-13	Sterculia urens	100	-	Magnoliopsida	100
aVernacular name in latinized Arabic. bPutative scientific name based on vernacular names. Samples in blue were only amplified for on of the two markers

## Sheet: Matricaria
S1 Table: Barcode identification, acession number and percentual of similiraty between the samples and the identified species on the Barcode of life Database or GenBank
Sample no	Vernacular namea	Putative scientific nameb	matK BOLD			rbcL BOLD			ITS2 Genbank
			BOLD Records	Top Hit*	Similarity	BOLD records	Top Hit*	Similarity	GenBank records	Top Hit*	Identity
Sample 01	Camomila	Matricaria recutita	POWNA2907-12	Matricaria recutita	99.85	POWNA457-10	Matricaria recutita	100	EU179212.1	Matricaria recutita	100
Sample 02	Camomila	Matricaria recutita	POWNA2907-12	Matricaria recutita	99.85	POWNA457-10	Matricaria recutita	100	-	-	-
Sample 03	Camomila	Matricaria recutita	POWNA2907-12	Matricaria recutita	100	POWNA457-10	Matricaria recutita	100	EU179212.1	Matricaria recutita	100
Sample 04	Camomila	Matricaria recutita	POWNA2907-12	Matricaria recutita	100	POWNA457-10	Matricaria recutita	100	-	-	-
Sample 05	Camomila	Matricaria recutita	POWNA2907-12	Matricaria recutita	99.85	POWNA457-10	Matricaria recutita	100	EU179212.1	Matricaria recutita	100
Sample 06	Camomila	Matricaria recutita	POWNA2907-12	Matricaria recutita	100	POWNA457-10	Matricaria recutita	100	EU179212.1	Matricaria recutita	99
Sample 07	Camomila	Matricaria recutita	POWNA2907-12	Matricaria recutita	99.85	POWNA457-10	Matricaria recutita	100	EU179212.1	Matricaria recutita	100
Sample 08	Camomila	Matricaria recutita	POWNA2907-12	Matricaria recutita	100	POWNA457-10	Matricaria recutita	100	EU179212.1	Matricaria recutita	100
Sample 09	Camomila	Matricaria recutita	POWNA2907-12	Matricaria recutita	99.85	POWNA457-10	Matricaria recutita	100	EU179212.1	Matricaria recutita	100
Sample 10	Camomila	Matricaria recutita	POWNA2907-12	Matricaria recutita	100	POWNA457-10	Matricaria recutita	100	EU179212.1	Matricaria recutita	100
Sample 11	Camomila	Matricaria recutita	POWNA2907-12	Matricaria recutita	99.85	POWNA457-10	Matricaria recutita	100	EU179212.1	Matricaria recutita	100
Sample 12	Camomila	Matricaria recutita	POWNA2907-12	Matricaria recutita	99.85	POWNA457-10	Matricaria recutita	100	-	-	-
Sample 13	Camomila	Matricaria recutita	POWNA2907-12	Matricaria recutita	99.85	POWNA457-10	Matricaria recutita	100	EU179212.1	Matricaria recutita	100
Sample 14	Camomila	Matricaria recutita	POWNA2907-12	Matricaria recutita	99.85	POWNA457-10	Matricaria recutita	100	-	-	-
Sample 15	Camomila	Matricaria recutita	POWNA2907-12	Matricaria recutita	99.85	POWNA457-10	Matricaria recutita	100	EU179212.1	Matricaria recutita	100
Sample 16	Camomila	Matricaria recutita	POWNA2907-12	Matricaria recutita	100	POWNA457-10	Matricaria recutita	100	-	-	-
Sample 17	Camomila	Matricaria recutita	POWNA2907-12	Matricaria recutita	99.85	POWNA457-10	Matricaria recutita	100	EU179212.1	Matricaria recutita	100
Sample 18	Camomila	Matricaria recutita	POWNA2907-12	Matricaria recutita	99.85	POWNA457-10	Matricaria recutita	100	-	-	-
Sample 19	Camomila	Matricaria recutita	POWNA2907-12	Matricaria recutita	99.85	POWNA457-10	Matricaria recutita	100	EU179212.1	Matricaria recutita	100
Sample 20	Camomila	Matricaria recutita	POWNA2907-12	Matricaria recutita	99.85	POWNA457-10	Matricaria recutita	100	-	-	-
Sample 21	Camomila	Matricaria recutita	POWNA2907-12	Matricaria recutita	99.85	POWNA457-10	Matricaria recutita	100	-	-	-
Sample 22	Camomila	Matricaria recutita	POWNA2907-12	Matricaria recutita	99.85	POWNA457-10	Matricaria recutita	100	EU179212.1	Matricaria recutita	100
Sample 23	Camomila	Matricaria recutita	POWNA2907-12	Matricaria recutita	99.85	POWNA457-10	Matricaria recutita	100	-	-	-
Sample 24	Camomila	Matricaria recutita	POWNA2907-12	Matricaria recutita	99.85	POWNA457-10	Matricaria recutita	100	EU179212.1	Matricaria recutita	100
Sample 25	Camomila	Matricaria recutita	POWNA2907-12	Matricaria recutita	100	POWNA457-10	Matricaria recutita	100	-	-	-
Sample 26	Camomila	Matricaria recutita	POWNA2907-12	Matricaria recutita	100	POWNA457-10	Matricaria recutita	100	EU179212.1	Matricaria recutita	100
Sample 27	Camomila	Matricaria recutita	POWNA2907-12	Matricaria recutita	100	POWNA457-10	Matricaria recutita	100	EU179212.1	Matricaria recutita	99
Sample 28	Camomila	Matricaria recutita	POWNA2907-12	Matricaria recutita	100	POWNA457-10	Matricaria recutita	100	EU179212.1	Matricaria recutita	99
Sample 29	Camomila	Matricaria recutita	POWNA2907-12	Matricaria recutita	100	POWNA457-10	Matricaria recutita	100	EU179212.1	Matricaria recutita	100
Sample 30	Camomila	Matricaria recutita	POWNA2907-12	Matricaria recutita	99.85	POWNA457-10	Matricaria recutita	100	EU179212.1	Matricaria recutita	100
Sample 31	Camomila	Matricaria recutita	POWNA2907-12	Matricaria recutita	99.85	POWNA457-10	Matricaria recutita	100	EU179212.1	Matricaria recutita	99
aVernacular name in latinized Arabic. bPutative scientific name based on vernacular names. Samples in blue were only amplified for on of the two markers

## Sheet: Maytenus
S1 Table: Barcode identification, acession number and percentual of similiraty between the samples and the identified species on the Barcode of life Database or GenBank
Sample no	Vernacular namea	Putative scientific nameb	matK BOLD			rbcL BOLD			ITS2 Genbank
			BOLD Records	Top Hit*	Similarity	BOLD records	Top Hit*	Similarity	GenBanK records	Top Hit*	Identity
Sample 01	Espinheira santa	Maytenus ilicifolia	-	Fabaceae	100	-	Fabaceae	99.81	JX152667.1	Lecointea hatschbachii	98
Sample 02	Espinheira santa	Maytenus ilicifolia	-	-	-	-	-	-	-	-	-
Sample 03	Espinheira santa	Maytenus ilicifolia	-	Fabaceae	100	-	Fabaceae	99.81	JX152667.1	Lecointea hatschbachii	97
Sample 04	Espinheira santa	Maytenus ilicifolia	GBVL542-11	Sorocea affinis	99.26	-	Sorocea spp.	99.62	HM747179.1	Sorocea affinis	98
Sample 05	Espinheira santa	Maytenus ilicifolia	-	Fabaceae	100	-	Fabaceae	99.81	JX152667.1	Lecointea hatschbachii	98
Sample 06	Espinheira santa	Maytenus ilicifolia	-	Roupala spp.	100	-	Roupala spp.	99.62	EU676097.1	Roupala montana	99
Sample 07	Espinheira santa	Maytenus ilicifolia	-	Fabaceae	100	-	Fabaceae	99.81	JX152667.1	Lecointea hatschbachii	98
Sample 08	Espinheira santa	Maytenus ilicifolia	GBVF1431-11	Maytenus aquifolium	99.76	-	Maytenus spp.	100	-	Maytenus spp.	100
Sample 09	Espinheira santa	Maytenus ilicifolia	-	Fabaceae	100	-	Fabaceae	99.81	JX152667.1	Lecointea hatschbachii	98
Sample 10	Espinheira santa	Maytenus ilicifolia	GBVF1431-11	Maytenus aquifolium	99.76	-	Maytenus spp.	100	-	Maytenus spp.	100
Sample 11	Espinheira santa	Maytenus ilicifolia	-	Fabaceae	100	-	Fabaceae	99.81	JX152667.1	Lecointea hatschbachii	98
Sample 12	Espinheira santa	Maytenus ilicifolia	-	Fabaceae	100	-	Fabaceae	99.81	JX152667.1	Lecointea hatschbachii	97
Sample 13	Espinheira santa	Maytenus ilicifolia	GBVF1431-11	Maytenus aquifolium	98.78	-	Maytenus spp.	100	-	Maytenus spp.	100
Sample 14	Espinheira santa	Maytenus ilicifolia	GBVF1431-11	Maytenus aquifolium	99.51	-	Maytenus spp.	100	-	Maytenus spp.	100
Sample 15	Espinheira santa	Maytenus ilicifolia	GBVF1431-11	Maytenus aquifolium	99.02	-	Maytenus spp.	100	-	Maytenus spp.	100
Sample 16	Espinheira santa	Maytenus ilicifolia	-	Maytenus spp	99.76	-	Maytenus ilicifolia	100	-	Maytenus spp.	100
Sample 17	Espinheira santa	Maytenus ilicifolia	-	Maytenus spp	99.76	-	Maytenus ilicifolia	100	-	Maytenus spp.	100
Sample 18	Espinheira santa	Maytenus ilicifolia	GBVF1431-11	Maytenus aquifolium	100	-	Maytenus spp.	100	-	Maytenus spp.	100
Sample 19	Espinheira santa	Maytenus ilicifolia	-	Fabaceae	100	-	Fabaceae	99.81	JX152667.1	Lecointea hatschbachii	97
Sample 20	Espinheira santa	Maytenus ilicifolia	-	Fabaceae	100	-	Fabaceae	99.81	JX152667.1	Lecointea hatschbachii	98
Sample 21	Espinheira santa	Maytenus ilicifolia	GBVF1431-11	Maytenus aquifolium	100	-	Maytenus spp.	100	-	-	-
Sample 22	Espinheira santa	Maytenus ilicifolia	GBVL542-11	Sorocea affinis	99.26	-	Sorocea spp.	99.62	HM747179.1	Sorocea affinis	98
Sample 23	Espinheira santa	Maytenus ilicifolia	-	Fabaceae	100	-	Fabaceae	99.81	JX152667.1	Lecointea hatschbachii	98
Sample 24	Espinheira santa	Maytenus ilicifolia	-	Fabaceae	100	-	Fabaceae	99.81	JX152667.1	Lecointea hatschbachii	98
Sample 25	Espinheira santa	Maytenus ilicifolia	-	Fabaceae	100	-	Fabaceae	99.81	JX152667.1	Lecointea hatschbachii	98
Sample 26	Espinheira santa	Maytenus ilicifolia	-	Fabaceae	100	-	Fabaceae	99.81	JX152667.1	Lecointea hatschbachii	98
Sample 27	Espinheira santa	Maytenus ilicifolia	-	Fabaceae	100	-	Fabaceae	99.81	JX152667.1	Lecointea hatschbachii	98
Sample 28	Espinheira santa	Maytenus ilicifolia	GBVF1431-11	Maytenus aquifolium	99.76	-	Maytenus spp.	100	-	Maytenus spp.	100
Sample 29	Espinheira santa	Maytenus ilicifolia	-	Fabaceae	100	-	Fabaceae	99.81	JX152667.1	Lecointea hatschbachii	98
Sample 30	Espinheira santa	Maytenus ilicifolia	-	Fabaceae	100	-	Fabaceae	99.81	JX152667.1	Lecointea hatschbachii	98
Sample 31	Espinheira santa	Maytenus ilicifolia	-	Fabaceae	100	-	Fabaceae	99.81	JX152667.1	Lecointea hatschbachii	98
Sample 32	Espinheira santa	Maytenus ilicifolia	-	Fabaceae	100	-	Fabaceae	99.81	JX152667.1	Lecointea hatschbachii	98
Sample 33	Espinheira santa	Maytenus ilicifolia	-	Fabaceae	100	-	Fabaceae	99.81	JX152667.1	Lecointea hatschbachii	97
aVernacular name in latinized Arabic. bPutative scientific name based on vernacular names. Samples in blue were only amplified for on of the two markers

## Sheet: Mikania
S1 Table: Barcode identification, acession number and percentual of similiraty between the samples and the identified species on the Barcode of life Database or GenBank
Sample no	Vernacular namea	Putative scientific nameb	matK BOLD			rbcL BOLD			ITS2 Genbank
			BOLD Records	Top Hit*	Similarity	BOLD records	Top Hit*	Similarity	GenBank records	Top Hit*	Identity
Sample 01	Guaco	Mikania glomerata	-	Mikania spp.	100	-	Mikania spp.	100	-	Mikania spp.	100
Sample 02	Guaco	Mikania glomerata	-	Mikania spp.	100	-	Mikania spp.	100	-	Mikania spp.	100
Sample 03	Guaco	Mikania glomerata	-	Mikania spp.	100	-	Mikania spp.	100	-	Mikania spp.	100
Sample 04	Guaco	Mikania glomerata	-	Mikania spp.	100	-	Mikania spp.	100	-	Mikania spp.	100
Sample 05	Guaco	Mikania glomerata	-	Mikania spp.	100	-	Mikania spp.	100	-	Mikania spp.	100
Sample 06	Guaco	Mikania glomerata	-	Mikania spp.	100	-	Mikania spp.	100	-	Mikania spp.	100
Sample 07	Guaco	Mikania glomerata	-	Mikania spp.	100	-	Mikania spp.	100	-	Mikania spp.	100
Sample 08	Guaco	Mikania glomerata	-	Mikania spp.	100	-	Mikania spp.	100	-	Mikania spp.	100
Sample 09	Guaco	Mikania glomerata	-	Mikania spp.	100	-	Mikania spp.	100	-	Mikania spp.	100
Sample 10	Guaco	Mikania glomerata	-	Mikania spp.	100	-	Mikania spp.	100	-	Mikania spp.	100
Sample 11	Guaco	Mikania glomerata	-	Mikania spp.	100	-	Mikania spp.	100	-	Mikania spp.	100
Sample 12	Guaco	Mikania glomerata	-	Mikania spp.	100	-	Mikania spp.	100	-	Mikania spp.	100
Sample 13	Guaco	Mikania glomerata	-	Mikania spp.	100	-	Mikania spp.	100	-	Mikania spp.	100
Sample 14	Guaco	Mikania glomerata	-	Mikania spp.	100	-	Mikania spp.	100	-	Mikania spp.	100
Sample 15	Guaco	Mikania glomerata	-	Mikania spp.	100	-	Mikania spp.	100	-	Mikania spp.	100
Sample 16	Guaco	Mikania glomerata	-	-	-	-	-	-	-	-	-
Sample 17	Guaco	Mikania glomerata	-	Mikania spp.	100	-	Mikania spp.	100	-	-	-
Sample 18	Guaco	Mikania glomerata	-	Mikania spp.	100	-	Mikania spp.	100	-	Mikania spp.	100
Sample 19	Guaco	Mikania glomerata	-	Mikania spp.	100	-	Mikania spp.	100	-	Mikania spp.	100
Sample 20	Guaco	Mikania glomerata	-	Mikania spp.	100	-	Mikania spp.	100	-	Mikania spp.	100
Sample 21	Guaco	Mikania glomerata	-	Mikania spp.	100	-	Mikania spp.	100	-	Mikania spp.	100
Sample 22	Guaco	Mikania glomerata	-	Mikania spp.	100	-	Mikania spp.	100	-	Mikania spp.	100
Sample 23	Guaco	Mikania glomerata	-	Mikania spp.	100	-	Mikania spp.	100	-	Mikania spp.	100
Sample 24	Guaco	Mikania glomerata	-	Mikania spp.	100	-	Mikania spp.	100	-	Mikania spp.	100
Sample 25	Guaco	Mikania glomerata	-	Mikania spp.	100	-	Mikania spp.	100	-	Mikania spp.	100
Sample 26	Guaco	Mikania glomerata	-	Mikania spp.	100	-	Mikania spp.	100	-	Mikania spp.	100
Sample 27	Guaco	Mikania glomerata	-	Mikania spp.	100	-	Mikania spp.	100	-	Mikania spp.	100
Sample 28	Guaco	Mikania glomerata	-	Mikania spp.	100	-	Mikania spp.	100	-	Mikania spp.	100
Sample 29	Guaco	Mikania glomerata	-	Mikania spp.	100	-	Mikania spp.	100	-	Mikania spp.	100
Sample 30	Guaco	Mikania glomerata	-	Mikania spp.	100	-	Mikania spp.	100	-	Mikania spp.	100
Sample 31	Guaco	Mikania glomerata	-	Mikania spp.	100	-	Mikania spp.	100	-	Mikania spp.	100
aVernacular name in latinized Arabic. bPutative scientific name based on vernacular names. Samples in blue were only amplified for on of the two markers

## Sheet: Panax
S1 Table: Barcode identification, acession number and percentual of similiraty between the samples and the identified species on the Barcode of life Database or GenBank
Sample no	Vernacular namea	Putative scientific nameb	matK BOLD			rbcL BOLD			ITS2 Genbank
			BOLD Records	Top Hit*	Similarity	BOLD records	Top Hit*	Similarity	GenBank records	Top Hit*	Identity
Sample 01	Ginseng asiático	Panax ginseng	GBVE4034-11	Hebanthe grandiflora	97.35	GBVU2593-13	Pfaffia dunaliana	100	AY174412.1	Pfaffia glomerata	100
Sample 02	Ginseng asiático	Panax ginseng	GBVE4034-11	Hebanthe grandiflora	97.96	GBVU2593-13	Pfaffia dunaliana	100	AY174412.1	Pfaffia glomerata	100
Sample 03	Ginseng asiático	Panax ginseng	GBVE4034-11	Hebanthe grandiflora	97.96	GBVU2593-13	Pfaffia dunaliana	100	AY174412.1	Pfaffia glomerata	100
Sample 04	Ginseng asiático	Panax ginseng	GBVE4034-11	Hebanthe grandiflora	97.96	GBVU2593-13	Pfaffia dunaliana	100	AY174412.1	Pfaffia glomerata	100
Sample 05	Ginseng asiático	Panax ginseng	GBVE4034-11	Hebanthe grandiflora	97.96	GBVU2593-13	Pfaffia dunaliana	100	AY174412.1	Pfaffia glomerata	100
Sample 06	Ginseng asiático	Panax ginseng	GBVE4034-11	Hebanthe grandiflora	97.96	GBVU2593-13	Pfaffia dunaliana	100	AY174412.1	Pfaffia glomerata	100
Sample 07	Ginseng asiático	Panax ginseng	-	-	-	-	-	-	-	-	-
Sample 08	Ginseng asiático	Panax ginseng	GBVE4034-11	Hebanthe grandiflora	97.96	GBVU2593-13	Pfaffia dunaliana	100	AY174412.1	Pfaffia glomerata	100
Sample 09	Ginseng asiático	Panax ginseng	GBVE4034-11	Hebanthe grandiflora	97.96	-	-	-	AY174412.1	Pfaffia glomerata	100
Sample 10	Ginseng asiático	Panax ginseng	GBVE4034-11	Hebanthe grandiflora	100	-	Amaranthaceae	100	-	Chenopodium spp.	93
Sample 11	Ginseng asiático	Panax ginseng	GBVE4034-11	Hebanthe grandiflora	97.96	GBVU2593-13	Pfaffia dunaliana	100	AY174412.1	Pfaffia glomerata	100
Sample 12	Ginseng asiático	Panax ginseng	GBVE4034-11	Hebanthe grandiflora	97.96	GBVU2593-13	Pfaffia dunaliana	100	AY174412.1	Pfaffia glomerata	100
Sample 13	Ginseng asiático	Panax ginseng	GBVE4034-11	Hebanthe grandiflora	97.96	GBVU2593-13	Pfaffia dunaliana	100	AY174412.1	Pfaffia glomerata	100
Sample 14	Ginseng asiático	Panax ginseng	GBVE4034-11	Hebanthe grandiflora	97.96	GBVU2593-13	Pfaffia dunaliana	100	-	-	-
Sample 15	Ginseng asiático	Panax ginseng	GBVE4034-11	Hebanthe grandiflora	97.96	GBVU2593-13	Pfaffia dunaliana	100	-	-	-
Sample 16	Ginseng asiático	Panax ginseng	GBVE4034-11	Hebanthe grandiflora	97.96	GBVU2593-13	Pfaffia dunaliana	100	AY174412.1	Pfaffia glomerata	100
Sample 17	Ginseng asiático	Panax ginseng	GBVE4034-11	Hebanthe grandiflora	97.96	GBVU2593-13	Pfaffia dunaliana	100	AY174412.1	Pfaffia glomerata	100
Sample 18	Ginseng asiático	Panax ginseng	GBVE4034-11	Hebanthe grandiflora	97.96	GBVU2593-13	Pfaffia dunaliana	100	AY174412.1	Pfaffia glomerata	100
Sample 19	Ginseng asiático	Panax ginseng	GBVE4034-11	Hebanthe grandiflora	97.96	GBVU2593-13	Pfaffia dunaliana	100	AY174412.1	Pfaffia glomerata	100
Sample 20	Ginseng asiático	Panax ginseng	GBVE4034-11	Hebanthe grandiflora	97.96	GBVU2593-13	Pfaffia dunaliana	100	-	-	-
Sample 21	Ginseng asiático	Panax ginseng	GBVE4034-11	Hebanthe grandiflora	97.96	GBVU2593-13	Pfaffia dunaliana	100	AY174412.1	Pfaffia glomerata	100
Sample 22	Ginseng asiático	Panax ginseng	GBVE4034-11	Hebanthe grandiflora	97.96	GBVU2593-13	Pfaffia dunaliana	100	-	-	-
Sample 23	Ginseng asiático	Panax ginseng	GBVE4034-11	Hebanthe grandiflora	97.96	GBVU2593-13	Pfaffia dunaliana	100	-	-	-
Sample 24	Ginseng asiático	Panax ginseng	GBVE4034-11	Hebanthe grandiflora	97.96	GBVU2593-13	Pfaffia dunaliana	100	AY174412.1	Pfaffia glomerata	100
Sample 25	Ginseng asiático	Panax ginseng	GBVE4034-11	Hebanthe grandiflora	97.96	GBVU2593-13	Pfaffia dunaliana	100	AY174412.1	Pfaffia glomerata	100
Sample 26	Ginseng asiático	Panax ginseng	GBVE4034-11	Hebanthe grandiflora	95.93	GBVU2593-13	Pfaffia dunaliana	100	AY174412.1	Pfaffia glomerata	100
Sample 27	Ginseng asiático	Panax ginseng	GBVE4034-11	Hebanthe grandiflora	97.76	GBVU2593-13	Pfaffia dunaliana	100	AY174412.1	Pfaffia glomerata	100
Sample 28	Ginseng asiático	Panax ginseng	GBVE4034-11	Hebanthe grandiflora	97.76	GBVU2593-13	Pfaffia dunaliana	100	AY174412.1	Pfaffia glomerata	100
Sample 29	Ginseng asiático	Panax ginseng	GBVE4034-11	Hebanthe grandiflora	97.76	GBVU2593-13	Pfaffia dunaliana	100	AY174412.1	Pfaffia glomerata	100
Sample 30	Ginseng asiático	Panax ginseng	GBVE4034-11	Hebanthe grandiflora	97.76	GBVU2593-13	Pfaffia dunaliana	100	AY174412.1	Pfaffia glomerata	100
Sample 31	Ginseng asiático	Panax ginseng	GBVE4034-11	Hebanthe grandiflora	97.76	GBVU2593-13	Pfaffia dunaliana	100	AY174412.1	Pfaffia glomerata	100
aVernacular name in latinized Arabic. bPutative scientific name based on vernacular names. Samples in blue were only amplified for on of the two markers

## Sheet: Passiflora
S1 Table: Barcode identification, acession number and percentual of similiraty between the samples and the identified species on the Barcode of life Database or GenBank
Sample no	Vernacular namea	Putative scientific nameb	matK BOLD			rbcL BOLD			ITS2 Genbank
			BOLD Records	Top Hit*	Similarity	BOLD records	Top Hit*	Similarity	GenBank records	Top Hit*	Identity
Sample 01	Maracujá	Passiflora incarnata	GBVL2042-11	Passiflora coccinea	99.06	-	Passiflora spp.	100	JX470774.1	Passiflora edulis	100
Sample 02	Maracujá	Passiflora incarnata	MHPAD1300-09	Passiflora platyloba	99.06	GBVL2008-11	Passiflora actinia	99.82	AY032792.1	Passiflora elegans	99
Sample 03	Maracujá	Passiflora incarnata	GBVL2134-11	Passiflora quadrangularis	100	-	Passiflora spp.	100	-	Passiflora spp.	99
Sample 04	Maracujá	Passiflora incarnata	GBVL2134-11	Passiflora quadrangularis	100	-	Passiflora spp.	100	-	Passiflora spp.	99
Sample 05	Maracujá	Passiflora incarnata	GBVL2134-11	Passiflora quadrangularis	100	-	Passiflora spp.	100	-	Passiflora spp.	99
Sample 06	Maracujá	Passiflora incarnata	-	-	-	-	Passiflora spp.	100	-	Passiflora spp.	99
Sample 07	Maracujá	Passiflora incarnata	GBVL2042-11	Passiflora coccinea	99.06	-	Passiflora spp.	100	JX470774.1	Passiflora edulis	100
Sample 08	Maracujá	Passiflora incarnata	GBVL2042-11	Passiflora coccinea	99.06	-	Passiflora spp.	100	AY032792.1	Passiflora elegans	99
Sample 09	Maracujá	Passiflora incarnata	MHPAD1300-09	Passiflora platyloba	99.06	-	Passiflora spp.	100	-	Passiflora spp.	99
Sample 10	Maracujá	Passiflora incarnata	GBVL2134-11	Passiflora quadrangularis	100	-	Passiflora spp.	100	-	Passiflora spp.	99
Sample 11	Maracujá	Passiflora incarnata	GBVL2042-11	Passiflora coccinea	99.06	-	Passiflora spp.	99.82	-	Passiflora spp.	99
Sample 12	Maracujá	Passiflora incarnata	GBVL2134-11	Passiflora quadrangularis	100	-	Passiflora spp.	100	-	Passiflora spp.	99
Sample 13	Maracujá	Passiflora incarnata	MHPAD1300-09	Passiflora platyloba	99.06	GBVL2008-11	Passiflora actinia	99.82	JX470774.1	Passiflora edulis	100
Sample 14	Maracujá	Passiflora incarnata	MHPAD1300-09	Passiflora platyloba	99.06	-	Passiflora spp.	99.64	AY032792.1	Passiflora elegans	99
Sample 15	Maracujá	Passiflora incarnata	GBVL2134-11	Passiflora quadrangularis	100	-	Passiflora spp.	100	AY032792.1	Passiflora elegans	99
Sample 16	Maracujá	Passiflora incarnata	MHPAD1300-09	Passiflora platyloba	99.06	GBVL2008-11	Passiflora actinia	99.82	-	Passiflora spp.	99
Sample 17	Maracujá	Passiflora incarnata	GBVL2134-11	Passiflora quadrangularis	100	-	Passiflora spp.	100	-	Passiflora spp.	99
Sample 18	Maracujá	Passiflora incarnata	GBVU488-13	Senna alexandrina	100	-	Senna spp.	99.46	KF815491.1	Senna alexandrina	98
Sample 19	Maracujá	Passiflora incarnata	MHPAD1300-09	Passiflora platyloba	99.06	-	Passiflora spp.	100	-	-	-
Sample 20	Maracujá	Passiflora incarnata	MHPAD1300-09	Passiflora platyloba	99.25	GBVL2008-11	Passiflora actinia	99.82	-	Passiflora spp.	99
Sample 21	Maracujá	Passiflora incarnata	GBVL2134-11	Passiflora quadrangularis	100	-	Passiflora spp.	100	-	-	-
Sample 22	Maracujá	Passiflora incarnata	GBVL2134-11	Passiflora quadrangularis	100	-	Passiflora spp.	100	-	Passiflora spp.	99
Sample 23	Maracujá	Passiflora incarnata	GBVL2134-11	Passiflora quadrangularis	100	-	Passiflora spp.	100	JX470774.1	Passiflora edulis	100
Sample 24	Maracujá	Passiflora incarnata	GBVL2134-11	Passiflora quadrangularis	100	-	Passiflora spp.	100	-	-	-
Sample 25	Maracujá	Passiflora incarnata	GBVL2134-11	Passiflora quadrangularis	100	-	Passiflora spp.	100	-	Passiflora spp.	99
Sample 26	Maracujá	Passiflora incarnata	-	-	-	GBVL2125-11	Passiflora platyloba	100	AY032792.1	Passiflora elegans	99
Sample 27	Maracujá	Passiflora incarnata	-	-	-	-	Passiflora spp.	100	-	Passiflora spp.	99
Sample 28	Maracujá	Passiflora incarnata	GBVL2042-11	Passiflora coccinea	97.93	-	Passiflora spp.	100	-	Passiflora spp.	99
Sample 29	Maracujá	Passiflora incarnata	GBVU488-13	Senna alexandrina	100	-	Senna spp.	98.92	KF815491.1	Senna alexandrina	100
Sample 30	Maracujá	Passiflora incarnata	-	-	-	-	Passiflora spp.	100	-	-	-
aVernacular name in latinized Arabic. bPutative scientific name based on vernacular names. Samples in blue were only amplified for on of the two markers

## Sheet: Peumus
S1 Table: Barcode identification, acession number and percentual of similiraty between the samples and the identified species on the Barcode of life Database or GenBank
Sample no	Vernacular namea	Putative scientific nameb	matK BOLD			rbcL BOLD			ITS2 Genbank
			BOLD Records	Top Hit*	Similarity	BOLD records	Top Hit*	Similarity	GenBank records	Top Hit*	Identity
Sample 01	Boldo-do-Chile	Peumus boldus	GBVG4644-11	Peumus boldus	100	GBVG4642-11	Peumus boldus	100	GU177689.1	Peumus boldus	100
Sample 02	Boldo-do-Chile	Peumus boldus	GBVG4644-11	Peumus boldus	100	GBVG4642-11	Peumus boldus	100	GU177689.1	Peumus boldus	100
Sample 03	Boldo-do-Chile	Peumus boldus	GBVG4644-11	Peumus boldus	100	GBVG4642-11	Peumus boldus	100	GU177689.1	Peumus boldus	100
Sample 04	Boldo-do-Chile	Peumus boldus	GBVG4644-11	Peumus boldus	100	GBVG4642-11	Peumus boldus	100	GU177689.1	Peumus boldus	100
Sample 05	Boldo-do-Chile	Peumus boldus	GBVG4644-11	Peumus boldus	100	GBVG4642-11	Peumus boldus	100	GU177689.1	Peumus boldus	100
Sample 06	Boldo-do-Chile	Peumus boldus	-	Asteraceae	100	GBVO1644-11	Macledium zeyheri	100	-	Asteraceae	100
Sample 07	Boldo-do-Chile	Peumus boldus	GBVG4644-11	Peumus boldus	100	GBVG4642-11	Peumus boldus	100	GU177689.1	Peumus boldus	100
Sample 08	Boldo-do-Chile	Peumus boldus	GBVG4644-11	Peumus boldus	100	GBVG4642-11	Peumus boldus	100	GU177689.1	Peumus boldus	100
Sample 09	Boldo-do-Chile	Peumus boldus	GBVG4644-11	Peumus boldus	100	GBVG4642-11	Peumus boldus	100	GU177689.1	Peumus boldus	100
Sample 10	Boldo-do-Chile	Peumus boldus	GBVG4644-11	Peumus boldus	100	GBVG4642-11	Peumus boldus	100	GU177689.1	Peumus boldus	100
Sample 11	Boldo-do-Chile	Peumus boldus	GBVG4644-11	Peumus boldus	100	GBVG4642-11	Peumus boldus	100	GU177689.1	Peumus boldus	100
Sample 12	Boldo-do-Chile	Peumus boldus	GBVG4644-11	Peumus boldus	100	-	-	-	GU177689.1	Peumus boldus	100
Sample 13	Boldo-do-Chile	Peumus boldus	GBVG4644-11	Peumus boldus	100	GBVG4642-11	Peumus boldus	100	GU177689.1	Peumus boldus	100
Sample 14	Boldo-do-Chile	Peumus boldus	-	-	-	-	-	-	-	-	-
Sample 15	Boldo-do-Chile	Peumus boldus	GBVG4644-11	Peumus boldus	100	GBVG4642-11	Peumus boldus	100	GU177689.1	Peumus boldus	100
Sample 16	Boldo-do-Chile	Peumus boldus	GBVG4644-11	Peumus boldus	100	GBVG4642-11	Peumus boldus	100	GU177689.1	Peumus boldus	100
Sample 17	Boldo-do-Chile	Peumus boldus	-	-	-	-	-	-	-	-	-
Sample 18	Boldo-do-Chile	Peumus boldus	-	-	-	-	-	-	-	-	-
Sample 19	Boldo-do-Chile	Peumus boldus	-	-	-	-	-	-	-	-	-
Sample 20	Boldo-do-Chile	Peumus boldus	-	-	-	-	-	-	-	-	-
Sample 21	Boldo-do-Chile	Peumus boldus	GBVG4644-11	Peumus boldus	100	GBVG4642-11	Peumus boldus	100	GU177689.1	Peumus boldus	100
Sample 22	Boldo-do-Chile	Peumus boldus	GBVG4644-11	Peumus boldus	100	GBVG4642-11	Peumus boldus	100	GU177689.1	Peumus boldus	100
Sample 23	Boldo-do-Chile	Peumus boldus	GBVG4644-11	Peumus boldus	100	GBVG4642-11	Peumus boldus	100	GU177689.1	Peumus boldus	100
Sample 24	Boldo-do-Chile	Peumus boldus	GBVG4644-11	Peumus boldus	100	GBVG4642-11	Peumus boldus	100	GU177689.1	Peumus boldus	100
Sample 25	Boldo-do-Chile	Peumus boldus	GBVG4644-11	Peumus boldus	100	GBVG4642-11	Peumus boldus	100	GU177689.1	Peumus boldus	100
Sample 26	Boldo-do-Chile	Peumus boldus	GBVG4644-11	Peumus boldus	100	GBVG4642-11	Peumus boldus	100	GU177689.1	Peumus boldus	100
Sample 27	Boldo-do-Chile	Peumus boldus	GBVG4644-11	Peumus boldus	100	GBVG4642-11	Peumus boldus	100	GU177689.1	Peumus boldus	100
Sample 28	Boldo-do-Chile	Peumus boldus	GBVG4644-11	Peumus boldus	100	GBVG4642-11	Peumus boldus	100	GU177689.1	Peumus boldus	100
Sample 29	Boldo-do-Chile	Peumus boldus	GBVG4644-11	Peumus boldus	100	GBVG4642-11	Peumus boldus	100	GU177689.1	Peumus boldus	100
Sample 30	Boldo-do-Chile	Peumus boldus	-	-	-	GBVG4642-11	Peumus boldus	100	GU177689.1	Peumus boldus	100
Sample 31	Boldo-do-Chile	Peumus boldus	GBVG4644-11	Peumus boldus	100	GBVG4642-11	Peumus boldus	100	GU177689.1	Peumus boldus	100
Sample 32	Boldo-do-Chile	Peumus boldus	GBVG4644-11	Peumus boldus	100	GBVG4642-11	Peumus boldus	100	GU177689.1	Peumus boldus	100
Sample 33	Boldo-do-Chile	Peumus boldus	GBVG4644-11	Peumus boldus	100	GBVG4642-11	Peumus boldus	100	GU177689.1	Peumus boldus	100
Sample 34	Boldo-do-Chile	Peumus boldus	GBVG4644-11	Peumus boldus	100	GBVG4642-11	Peumus boldus	100	GU177689.1	Peumus boldus	100
aVernacular name in latinized Arabic. bPutative scientific name based on vernacular names.

## Sheet: Valeriana
S1 Table: Barcode identification, acession number and percentual of similiraty between the samples and the identified species on the Barcode of life Database or GenBank
Sample no	Vernacular namea	Putative scientific nameb	matK BOLD			rbcL BOLD			ITS2 Genbank
			BOLD Records	Top Hit*	Similarity	BOLD records	Top Hit*	Similarity	GenBank records	Top Hit*	Identity
Sample 01	Valeriana	Valeriana officinalis	-	-	-	-	-	-	-	-	-
Sample 02	Valeriana	Valeriana officinalis	GBVN1211-11	Ageratum conyzoides	99.15	GBVN1212-11	Ageratum conyzoides	98.98	EU529847.1	Ageratum conyzoides	100
Sample 03	Valeriana	Valeriana officinalis	-	-	-	-	-	-	-	-	-
Sample 04	Valeriana	Valeriana officinalis	-	-	-	-	-	-	-	-	-
Sample 05	Valeriana	Valeriana officinalis	-	-	-	-	-	-	-	-	-
Sample 06	Valeriana	Valeriana officinalis	-	-	-	-	Valeriana spp.	98.98	-	-	-
Sample 07	Valeriana	Valeriana officinalis	-	-	-	-	-	-	-	-	-
Sample 08	Valeriana	Valeriana officinalis	-	-	-	-	-	-	-	-	-
Sample 09	Valeriana	Valeriana officinalis	-	-	-	-	Magnoliopsida	97.97	-	-	-
Sample 10	Valeriana	Valeriana officinalis	-	-	-	-	-	-	-	-	-
Sample 11	Valeriana	Valeriana officinalis	-	-	-	-	-	-	-	-	-
Sample 12	Valeriana	Valeriana officinalis	-	-	-	-	-	-	-	-	-
Sample 13	Valeriana	Valeriana officinalis	-	-	-	-	-	-	-	-	-
Sample 14	Valeriana	Valeriana officinalis	-	-	-	-	-	-	-	-	-
Sample 15	Valeriana	Valeriana officinalis	-	-	-	-	-	-	-	-	-
Sample 16	Valeriana	Valeriana officinalis	-	-	-	-	-	-	-	-	-
Sample 17	Valeriana	Valeriana officinalis	GBVF2509-11 FCA2191-11	Valeriana spp.	99.15	-	Valeriana spp.	99.59	-	Asteraceae	100
Sample 18	Valeriana	Valeriana officinalis	GBVF2509-11 FCA2191-11	Valeriana spp.	99.15	-	Valeriana spp.	99.59	-	-	-
Sample 19	Valeriana	Valeriana officinalis	GBVF2509-11 FCA2191-11	Valeriana spp.	99.15	-	-	-	-	Asteraceae	100
Sample 20	Valeriana	Valeriana officinalis	-	-	-	-	Valeriana spp.	99.39	-	Asteraceae	100
Sample 21	Valeriana	Valeriana officinalis	-	-	-	-	-	-	-	-	-
Sample 22	Valeriana	Valeriana officinalis	GBVF2509-11 FCA2191-11	Amaranthaceae	97.77	-	Valeriana spp.	99.59	-	-	-
Sample 23	Valeriana	Valeriana officinalis	GBVF2509-11 FCA2191-11	Valeriana spp.	99.15	-	Valeriana spp.	99.59	-	-	-
Sample 24	Valeriana	Valeriana officinalis	GBVF2469-11 POWNA791-10	Valeriana spp.	100	-	Valeriana spp.	99.8	-	-	-
Sample 25	Valeriana	Valeriana officinalis	-	-	-	-	Asteraceae	99.59	-	-	-
Sample 26	Valeriana	Valeriana officinalis	GBVF2509-11 FCA2191-11	Valeriana spp.	99.15	-	Valeriana spp.	99.59	-	-	-
Sample 27	Valeriana	Valeriana officinalis	GBVF2509-11 FCA2191-11	Valeriana spp.	99.15	-	Valeriana spp.	99.59	-	-	-
Sample 28	Valeriana	Valeriana officinalis	-	-	-	-	-	-	-	-	-
Sample 29	Valeriana	Valeriana officinalis	GBVT961-13 MHPAD577-09	Cissampelos spp.	99.32	-	Valeriana spp.	99.8	-	-	-
Sample 30	Valeriana	Valeriana officinalis	GBVF2509-11 FCA2191-11	Valeriana spp.	99.15	-	-	-	-	-	-
Sample 31	Valeriana	Valeriana officinalis	GBVF2509-11 FCA2191-11	Valeriana spp.	99.15	-	Valeriana spp.	99.59	-	-	-
Sample 32	Valeriana	Valeriana officinalis	-	-	-	-	Stellaria spp.	100	GQ434731.1	Stellaria vestita	100
Sample 33	Valeriana	Valeriana officinalis	-	-	-	-	-	-	-	Asteraceae	100
Sample 34	Valeriana	Valeriana officinalis	-	-	-	-	-	-	-	-	-
Sample 35	Valeriana	Valeriana officinalis	GBVF2509-11 FCA2191-11	Valeriana spp.	99.15	-	Valeriana spp.	99.59	-	-	-
aVernacular name in latinized Arabic. bPutative scientific name based on vernacular names. Samples in blue were only amplified for on of the two markers
