# Supplementary material for: Medicinal Plants Recommended by the World Health Organization: DNA Barcode Identification Associated with Chemical Analyses Guarantees Their Quality
Source: PLoS One. 2015 May 15;10(5):e0127866. doi: 10.1371/journal.pone.0127866 (PMC4433216; doi:10.1371/journal.pone.0127866)
Supplement: S1 File — The sequences present in this file had fewer than 200 base pairs and, therefore, could not be deposited in GenBank. (TXT) [file pone.0127866.s042.txt]

Hammamelis virginiana sample 22
GAATTGCAGAATCCCCGTGAACCATCGAGTCTTTGAACGCAAGTTGCGCCCGAAGCCTTCGGGCCAAGGGCACGTCTGCCTGGGCGTCACGCACCGCGTCGCCCCTC

Hammamelis virginiana sample 26
GAATTGCAGAATCCCCGTGAACCATCGAGTCTTTGAACGCAAGTTGCGCCCGAAGCCTTCGGGCCAAGGGCACGTCTGCCTGGGCGTCACGCACCGCGTCGCCCCTC

Panax ginseng sample 01
GGTGAGGATGTTGGCCTCCCATGCCTCACCTGGCATGGATGGCCTAAATAAGGAGCCCCCGGATACTAGATGCCGCGGCGATTGGTGGT

Panax ginseng sample 02
GGTGAGGATGTTGGCCTCCCATGCCTCACCTGGCATGGATGGCCTAAATAAGGAGCCCCCGGATACTAGATGCCGCGGCGATTGGTGGT

Panax ginseng sample 03
GGTGAGGATGTTGGCCTCCCATGCCTCACCTGGCATGGATGGCCTAAATAAGGAGCCCCCGGATACTAGATGCCGCGGCGATTGGTGGT

Panax ginseng sample 04
GGTGAGGATGTTGGCCTCCCATGCCTCACCTGGCATGGATGGCCTAAATAAGGAGCCCCCGGATACTAGATGCCGCGGCGATTGGTGGT

Panax ginseng sample 05
GGTGAGGATGTTGGCCTCCCATGCCTCACCTGGCATGGATGGCCTAAATAAGGAGCCCCCGGATACTAGATGCCGCGGCGATTGGTGGT

Panax ginseng sample 06
GGTGAGGATGTTGGCCTCCCATGCCTCACCTGGCATGGATGGCCTAAATAAGGAGCCCCCGGATACTAGATGCCGCGGCGATTGGTGGT

Panax ginseng sample 08
GGTGAGGATGTTGGCCTCCCATGCCTCACCTGGCATGGATGGCCTAAATAAGGAGCCCCCGGATACTAGATGCCGCGGCGATTGGTGGT

Panax ginseng sample 09
GGTGAGGATGTTGGCCTCCCATGCCTCACCTGGCATGGATGGCCTAAATAAGGAGCCCCCGGATACTAGATGCCGCGGCGATTGGTGGT

Panax ginseng sample 10
GGTGAGGATGATGGCCTCCCATGCCTCACCGGGCGTGGATGGCCTAAATAGGGAGCCCTCGGTTGCCAGATGCCGCGGCGGTTGGTGGT

Panax ginseng sample 11
GGTGAGGATGTTGGCCTCCCATGCCTCACCTGGCATGGATGGCCTAAATAAGGAGCCCCCGGATACTAGATGCCGCGGCGATTGGTGGT

Panax ginseng sample 12
GGTGAGGATGTTGGCCTCCCATGCCTCACCTGGCATGGATGGCCTAAATAAGGAGCCCCCGGATACTAGATGCCGCGGCGATTGGTGGT

Panax ginseng sample 13
GGTGAGGATGTTGGCCTCCCATGCCTCACCTGGCATGGATGGCCTAAATAAGGAGCCCCCGGATACTAGATGCCGCGGCGATTGGTGGT

Panax ginseng sample 16
GGTGAGGATGTTGGCCTCCCATGCCTCACCTGGCATGGATGGCCTAAATAAGGAGCCCCCGGATACTAGATGCCGCGGCGATTGGTGGT

Panax ginseng sample 17
GGTGAGGATGTTGGCCTCCCATGCCTCACCTGGCATGGATGGCCTAAATAAGGAGCCCCCGGATACTAGATGCCGCGGCGATTGGTGGT

Panax ginseng sample 18
GGTGAGGATGTTGGCCTCCCATGCCTCACCTGGCATGGATGGCCTAAATAAGGAGCCCCCGGATACTAGATGCCGCGGCGATTGGTGGT

Panax ginseng sample 19
GGTGAGGATGTTGGCCTCCCATGCCTCACCTGGCATGGATGGCCTAAATAAGGAGCCCCCGGATACTAGATGCCGCGGCGATTGGTGGT

Panax ginseng sample 21
GGTGAGGATGTTGGCCTCCCATGCCTCACCTGGCATGGATGGCCTAAATAAGGAGCCCCCGGATACTAGATGCCGCGGCGATTGGTGGT

Panax ginseng sample 24
GGTGAGGATGTTGGCCTCCCATGCCTCACCTGGCATGGATGGCCTAAATAAGGAGCCCCCGGATACTAGATGCCGCGGCGATTGGTGGT

Panax ginseng sample 25
GGTGAGGATGTTGGCCTCCCATGCCTCACCTGGCATGGATGGCCTAAATAAGGAGCCCCCGGATACTAGATGCCGCGGCGATTGGTGGT

Panax ginseng sample 26
GGTGAGGATGTTGGCCTCCCATGCCTCACCTGGCATGGATGGCCTAAATAAGGAGCCCCCGGATACTAGATGCCGCGGCGATTGGTGGT

Panax ginseng sample 27
GGTGAGGATGTTGGCCTCCCATGCCTCACCTGGCATGGATGGCCTAAATAAGGAGCCCCCGGATACTAGATGCCGCGGCGATTGGTGGT

Panax ginseng sample 28
GGTGAGGATGTTGGCCTCCCATGCCTCACCTGGCATGGATGGCCTAAATAAGGAGCCCCCGGATACTAGATGCCGCGGCGATTGGTGGT

Panax ginseng sample 29
GGTGAGGATGTTGGCCTCCCATGCCTCACCTGGCATGGATGGCCTAAATAAGGAGCCCCCGGATACTAGATGCCGCGGCGATTGGTGGT

Panax ginseng sample 30
GGTGAGGATGTTGGCCTCCCATGCCTCACCTGGCATGGATGGCCTAAATAAGGAGCCCCCGGATACTAGATGCCGCGGCGATTGGTGGT

Panax ginseng sample 31
GGTGAGGATGTTGGCCTCCCATGCCTCACCTGGCATGGATGGCCTAAATAAGGAGCCCCCGGATACTAGATGCCGCGGCGATTGGTGGT

Passiflora incarnata sample 01
GGGCGGAGATTGGTCTCCCGTGCGCTCCCGCTCGCGGTTGGCCGAAATACGAGTTGTTGGCGGCCGAGAGCGCCACGGCAAGCGGTGGTTGTCAAAGACCTTCGGAGATTGCCGTTGGCGAGGCCGTCACGAGGCTCCGGGACCCTGTTTTCTAACCACAG

Passiflora incarnata sample 02
GGGCGGAGAATGGTCTCCCGTGCGCTCCCGCTCGCGGTTGGCCGAAATACGAGTTGTTGGCGGCCGATAGCGCCACGGCAAGCGGTGGTTGTCAAAGACCTTCGGAGATTGCCGCGGGCGAGGCCGTCGCGAGGCTCCGGGACCCTGTTTACTAACCACAG

Passiflora incarnata sample 03
GGGCGGAGACTGGTCTCCCGTGCGCTCCCGCTCGCGGTTGGCCGAAATACGAGTTGTTGGCGGCCGAGAGCGCCACGGCAAGCGGTGGTTGTCAAAGACCTTCGGAGATTGCCGCCGGCGAGGCCGTCACGAGGCTCCGGGACCCTGTTTTCTCACCACGG

Passiflora incarnata sample 04
GGGCGGAGACTGGTCTCCCGTGCGCTCCCGCTCGCGGTTGGCCGAAATACGAGTTGTTGGCGGCCGAGAGCGCCACGGCAAGCGGTGGTTGTCAAAGACCTTCGGAGATTGCCGCCGGCGAGGCCGTCACGAGGCTCCGGGACCCTGTTTTCTCACCACGG

Passiflora incarnata sample 05
GGGCGGAGACTGGTCTCCCGTGCGCTCCCGCTCGCGGTTGGCCGAAATACGAGTTGTTGGCGGCCGAGAGCGCCACGGCAAGCGGTGGTTGTCAAAGACCTTCGGAGATTGCCGCCGGCGAGGCCGTCACGAGGCTCCGGGACCCTGTTTTCTCACCACGG

Passiflora incarnata sample 06
GGGCGGAGATTGGTCTCCCGTGCGCTCCCGCTCGCGGTTGGCCGAAATACGAGTTGTTGGCGGCCGAGAGCGCCACGGCAAGCGGTGGTTGTCAAAGACCTTCGGAGATTGCCGTTGGCGAGGCCGTCACGAGGCTCCGGGACCCTGTTTTCTAACCACAG

Passiflora incarnata sample 07
GGGCGGAGATTGGTCTCCCGTGCGCTCCCGCTCGCGGTTGGCCGAAATACGAGTTGTTGGCGGCCGAGAGCGCCACGGCAAGCGGTGGTTGTCAAAGACCTTCGGAGATTGCCGTTGGCGAGGCCGTCACGAGGCTCCGGGACCCTGTTTTCTAACCACAG

Passiflora incarnata sample 08
GGGCGGAGAATGGTCTCCCGTGCGCTCCCGCTCGCGGTTGGCCGAAATACGAGTTGTTGGCGGCCGAGAGCGCCACGGCAAGCGGTGGTTGTCAAAAGACCTTCGGAGATTGCCGCCGGCGAGGCCGTCACGAGGCTCCGGGACCCTGTTTTCTATCCACGG

Passiflora incarnata sample 09
GGGCGGAGATTGGTCTCCCGTGCGCTCCCGCTCGCGGTTGGCCGAAATACGAGTTGTTGGCGGCCGAGAGCGCCACGGCAAGCGGTGGTTGTCAAAGACCTTCGGAGATTGCCGTTGGCGAGGCCGTCACGAGGCTCCGGGACCCTGTTTTCTAACCACAG

Passiflora incarnata sample 10
GGGCGGAGACTGGTCTCCCGTGCGCTCCCGCTCGCGGTTGGCCGAAATACGAGTTGTTGGCGGCCGAGAGCGCCACGGCAAGCGGTGGTTGTCAAAGACCTTCGGAGATTGCCGCCGGCGAGGCCGTCACGAGGCTCCGGGACCCTGTTTTCTCACCACGG

Passiflora incarnata sample 11
GGGCGGAGATTGGTCTCCCGTGCGCTCCCGCTCGCGGTTGGCCGAAATACGAGTTGTTGGCGGCCGAGAGCGCCACGGCAAGCGGTGGTTGTCAAAGACCTTCGGAGATTGCCGTTGGCGAGGCCGTCACGAGGCTCCGGGACCCTGTTTTCTAACCACAG

Passiflora incarnata sample 12
GGGCGGAGACTGGTCTCCCGTGCGCTCCCGCTCGCGGTTGGCCGAAATACGAGTTGTTGGCGGCCGAGAGCGCCACGGCAAGCGGTGGTTGTCAAAGACCTTCGGAGATTGCCGCCGGCGAGGCCGTCACGAGGCTCCGGGACCCTGTTTTCTCACCACGG

Passiflora incarnata sample 13
GGGCGGAGAATGGTCTCCCGTGCGCTCCCGCTCGCGGTTGGCCGAAATACGAGTTGTTGGCGGCCGATAGCGCCACGGCAAGCGGTGGTTGTCAAAGACCTTCGGAGATTGCCGCGGGCGAGGCCGTCGCGAGGCTCCGGGACCCTGTTTACTAACCACAG

Passiflora incarnata sample 14
GGGCGGAGAATGGTCTCCCGTGCGCTCCCGCTCGCGGTTGGCCGAAATACGAGTTGTTGGCGGCCGATAGCGCCACGGCAAGCGGTGGTTGTCAAAGACCTTCGGAGATTGCCGCGGGCGAGGCCGTCGCGAGGCTCCGGGACCCTGTTTACTAACCACAG

Passiflora incarnata sample 15
GGGCGGAGACTGGTCTCCCGTGCGCTCCCGCTCGCGGTTGGCCGAAATACGAGTTGTTGGCGGCCGAGAGCGCCACGGCAAGCGGTGGTTGTCAAAGACCTTCGGAGATTGCCGCCGGCGAGGCCGTCACGAGGCTCCGGGACCCTGTTTTCTCACCACGG

Passiflora incarnata sample 16
GGGCGGAGAATGGTCTCCCGTGCGCTCCCGCTCGCGGTTGGCCGAAATACGAGTTGTTGGCGGCCGATAGCGCCACGGCAAGCGGTGGTTGTCAAAGACCTTCGGAGATTGCCGCGGGCGAGGCCGTCGCGAGGCTCCGGGACCCTGTTTACTAACCACAG

Passiflora incarnata sample 17
GGGCGGAGACTGGTCTCCCGTGCGCTCCCGCTCGCGGTTGGCCGAAATACGAGTTGTTGGCGGCCGAGAGCGCCACGGCAAGCGGTGGTTGTCAAAGACCTTCGGAGATTGCCGCCGGCGAGGCCGTCACGAGGCTCCGGGACCCTGTTTTCTCACCACGG

Passiflora incarnata sample 18
GGGCGGAAGTTGGCCTCCCGTGAGCATTGCCTCGCGGATGGTCGAAATTGGAGCCTGTGGGGAGCGACCGCCACTTTCCACGGTGGTTGAGCAGATGCCTCGAGGCCGTCCGTGCACGAG

Passiflora incarnata sample 20
GGGCGGAGAATGGTCTCCCGTGCGCTCCCGCTCGCGGTTGGCCGAAATACGAGTTGTTGGCGGCCGATAGCGCCACGGCAAGCGGTGGTTGTCAAAGACCTTCGGAGATTGCCGCGGGCGAGGCCGTCGCGAGGCTCCGGGACCCTGTTTACTAACCACAG

Passiflora incarnata sample 22
GGGCGGAGACTGGTCTCCCGTGCGCTCCCGCTCGCGGTTGGCCGAAATACGAGTTGTTGGCGGCCGAGAGCGCCACGGCAAGCGGTGGTTGTCAAAGACCTTCGGAGATTGCCGCCGGCGAGGCCGTCACGAGGCTCCGGGACCCTGTTTTCTCACCACGG

Passiflora incarnata sample 23
GGGCGGAGACTGGTCTCCCGTGCGCTCCCGCTCGCGGTTGGCCGAAATACGAGTTGTTGGCGGCCGAGAGCGCCACGGCAAGCGGTGGTTGTCAAAGACCTTCGGAGATTGCCGCCGGCGAGGCCGTCACGAGGCTCCGGGACCCTGTTTTCTCACCACGG

Passiflora incarnata sample 25
GGGCGGAGACTGGTCTCCCGTGCGCTCCCGCTCGCGGTTGGCCGAAATACGAGTTGTTGGCGGCCGAGAGCGCCACGGCAAGCGGTGGTTGTCAAAGACCTTCGGAGATTGCCGCCGGCGAGGCCGTCACGAGGCTCCGGGACCCTGTTTTCTCACCACGG

Passiflora incarnata sample 26
GGGCGGAGATTGGTCTCCCGTGCGCTCCCGCTCGCGGTTGGCCGAAATACGAGTTGTTGGCGGCCGAGAGCGCCACGGCAAGCGGTGGTTGTCAAAGACCTTCGGAGATTGCCGTTGGCGAGGCCGTCACGAGGCTCCGGGACCCTGTTTTCTAACCACAG

Passiflora incarnata sample 27
GGGCGGAGACTGGTCTCCCGTGCGCTCCCGCTCGCGGTTGGCCGAAATACGAGTTGTTGGCGGCCGAGAGCGCCACGGCAAGCGGTGGTTGTCAAAGACCTTCGGAGATTGCCGCCGGCGAGGCCGTCACGAGGCTCCGGGACCCTGTTTTCTCACCACGG

Passiflora incarnata sample 28
GGGCGGAGATTGGTCTCCCGTGCGCTCCCGCTCGCGGTTGGCCGAAATACGAGTTGTTGGCGGCCGAGAGCGCCACGGCAAGCGGTGGTTGTCAAAGACCTTCGGAGATTGCCGTTGGCGAGGCCGTCACGAGGCTCCGGGACCCTGTTTTCTAACCACAG

Passiflora incarnata sample 29
GGGCGGAAGTTGGCCTCCCGTGAGCATTGCCTCGCGGATGGTCGAAATTGGAGCCTGTGGGGAGCGACCGCCACGTTCCACGGTGGTTGAGCAGATGCCTCGAGGCCGACCGTGCACGAG

Peumus boldus sample 06
GTGAATTGCAGAATCCCGTGAACCATCGAGTTTTTGAACGCAAGTTGCGCCCGAAGCCATTTGGTCGAGGGCACGTCTGCCTGGGCGTCACGC

Peumus boldus sample 26
TCGAGTCTTTGAACGCAAGTTGCGCCCGAGGCCACCCGGCTGAGGGCACGTCTGCCTGGGCGTCACGCCACCCTCGCTACCCCATGGCCGTCGGTGCGGTCATGGGTGACGCGGAGATTGGCCATCCGTGTCAGGCTGTGTGCGGTTGGCCCAAAAATCTGGTAGCGGTGCGGCACGGCACGACGTGTGGTGGTTGA

Valeriana officinalis sample 02
GGTGTGGTTGGCCCAAACAGGAGTCCGCTAAAGAAAGAGGCACGACTGGTGGTGGT

Valeriana officinalis sample 17
GGGGGCGGATAATGGTCTCCCGTGCTCATGGCGTGGTTGGCCGAAATAGGAGTCCCTTCGATGGACGCACGAACTAGTGGTGGTCGTAAAAACC

Valeriana officinalis sample 19
GGGGGCGGATAATGGTCTCCCGTGCTCATGGCGTGGTTGGCCGAAATAGGAGTCCCTTCGATGGACGCACGAACTAGTGGTGGTCGTAAAAACC

Valeriana officinalis sample 20
GGGGGCGGATAATGGTCTCCCGTGCTCATGGCGTGGTTGGCCGAAATAGGAGTCCCTTCGATGGACGCACGAACTAGTGGTGGTCGTAAAAACC

Valeriana officinalis sample 32
CCAGGCGGAAGTTGGCTTCCCGCAACTTACCGGGCGCGGTTGGCCTAAATTTTGAGCCTAAGGCATTGGGTTGCCGCGGCGATAGGTGGTGAACAAGGCC

Valeriana officinalis sample 33
GGGGGCGGATAATGGTCTCCCGTGCTCATGGCGTGGTTGGCCGAAATAGGAGTCCCTTCGATGGACGCACGAACTAGTGGTGGTCGTAAAAACC
